# Supplementary material for: Effects from containment and closure policies to market quality: Do they really matter in Vietnam during Covid-19?
Source: PLoS One. 2021 Apr 1;16(4):e0248703. doi: 10.1371/journal.pone.0248703 (PMC8016291; doi:10.1371/journal.pone.0248703)
Supplement: S1 Data — (ZIP) [file pone.0248703.s001.zip]

Archive with 4 entries (4 files):
- market_traded_spread.dta
- __MACOSX/._market_traded_spread.dta
- market_liquidity.dta
- __MACOSX/._market_liquidity.dta
